# Supplementary material for: A 2.5‐year snapshot of Mendelian discovery
Source: Mol Genet Genomic Med. 2016 Apr 3;4(4):392–4. doi: 10.1002/mgg3.221 (PMC4947858; doi:10.1002/mgg3.221)
Supplement: Supplementary file 1 — Table S1. Spreadsheet of genes, conditions, and articles included in this analysis. [file MGG3-4-392-s001.xlsx]

## Sheet: Sheet1
GENE	HGNC ID	ENTREZ GENE ID	CONDITION	REFERENCE (PMID)	DISCOVERY METHOD	ADDITIONAL BENCH-BASED STUDIES		KEY
ABCA5	35	23461	Hypertrichosis terminalis, generalized, with or without gingival hyperplasia	24831815	Exome	Y
ACD	25070	65057	Dyskeratosis congenita, autosomal dominant 6	25205116	Exome	Y
ACTN1	163	87	Bleeding disorder, platelet-type, 15	23434115	Exome	Y		1 individual
ADAM10	188	102	Reticulate acropigmentation of Kitamura	23666529	Exome			1 family
ADCK4	19041	79934	Nephrotic syndrome, type 9	24270420	Homozygosity + Exome	Y		1individual or family, then others
ADCY1	232	107	Deafness, autosomal dominant 44	24482543	Linkage + Exome
ADCY6	237	112	Lethal congenital contracture syndrome 8	24319099	Homozygosity + Exome
ADGRG6	13841	57211	Lethal congenital contracture syndrome 9	26004201	Exome
ADNP	15766	23394	Mental retardation, autosomal dominant 28	24531329	Exome	Y
AFF4	17869	27125	Cognitive impairment, coarse facies, Heart defects, Obesity, Pulmonary involvement, Short stature, and skeletal dysplasia (CHOPS syndrome)	25730767	Exome	Y
AGBL1	26504	123624	Corneal dystrophy, Fuchs endothelial, 8	24094747	Exome
AHDC1	25230	27245	Mental retardation, autosomal dominant 25 (Xia-Gibbs syndrome)	24791903	Exome
AMBN	452	258	Amelogenesis imperfecta type IF	24858907	Homozygosity + Exome
AMPD2	469	271	Pontocerebellar hypoplasia 9	23911318	Exome	Y
ANKS6	26724	203286	Nephronophthisis 16	23793029	Linkage + Candidate Gene	Y
ANLN	14082	54443	Focal segmental glomerulosclerosis 8	24676636	Linkage + Exome	Y
AP1S3	18971	130340	Psoriasis 15, pustular, susceptibility to	24791904	Exome
APOPT1	20492	84334	Mitochondrial complex IV deficiency	25175347	Exome	Y
APPL1	24035	26060	Maturity-onset diabetes of the young, type 14	26073777	Exome	Y
ARHGDIA	678	396	Nephrotic syndrome, type 8	23434736	Exome	Y
ARHGDIA	678	396	Nephrotic syndrome, type 8	23867502	Homozygosity + Exome	Y
ARL2BP	17146	23568	Retinitis pigmentosa with or without situs inversus	23849777	Homozygosity + Exome
ARL6IP1	697	23204	Spastic paraplegia 61	24482476	Exome	Y
ARMC4	25583	55130	Ciliary dyskinesia, primary, 23	23849778	Cytogenomic Anomaly	Y
ARMC4	25583	55130	Ciliary dyskinesia, primary, 23	24203976	Exome + Genome	Y
ARMC5	25781	79798	Corticotropin-independent macronodular adrenal hyperplasia	24283224	Cytogenomic Anomaly + Genome	Y
ARNT2	16876	9915	Webb-Datani syndrome	24022475	Homozygosity + Exome	Y
ASNS	753	440	Asparagine synthetase deficiency	24139043	Exome	Y
ASPH	757	444	Facial dysmorphism, lens dislocation, anterior segment abnormalities, and spontaneous filtering blebs (FDLAB)	24768550	Homozygosity + Exome
ATF6	791	22926	Achromatopsia 7	26029869	Homozygosity + Exome
ATF6	791	22926	Achromatopsia 7	26063662	Homozygosity + Exome
ATL3	24526	25923	Neuropathy, hereditary sensory, type IF	24459106	Exome	Y
ATP5A1	823	498	Mitochondrial complex V (ATP synthase) deficiency, nuclear type 4	23599390	Exome	Y
ATP6V1B2	854	526	Zimmermann-Laband syndrome 2	24913193	Exome
B3GALNT2	28596	148789	Muscular dystrophy-dystroglycanopathy (congenital with brain and eye anomalies), type A, 11	23453667	Exome	Y
B3GALT6	17978	126792	Ehlers-Danlos syndrome, progeroid type, 2; Spondyloepimetaphyseal dysplasia with joint laxity, type 1, with or without fractures	23664117	Exome	Y
B3GALT6	17978	126792	Ehlers-Danlos syndrome, progeroid type, 2; Spondyloepimetaphyseal dysplasia with joint laxity, type 1, with or without fractures	23664118	Homozygosity + Candidate Gene	Y
B3GNT1	15685	11041	Muscular dystrophy-dystroglycanopathy (congenital with brain and eye anomalies), type A, 13	23359570	Homozygosity + Exome	Y
BBIP1	28093	92482	Bardet-Biedl syndrome 18	24026985	Exome	Y
BCAP31	16695	10134	Deafness, dystonia, and cerebral hypomyelination	24011989	X-chromosome Exome	Y
BCL10	989	8915	Immunodeficiency 37	25365219	Exome	Y
BCL11A	13221	53335	Severe speech sound disorder	24810580	Cytogenomic Anomaly
BHLHA9	35126	727857	Syndactyly, mesoaxial synostotic, with phalangeal reduction	25466284	Homozygosity + Candidate Gene
BMS1	23505	9790	Aplasia cutis congenita, nonsyndromic	23785305	Linkage + Exome
BRF1	11551	2972	Cerebellofaciodental syndrome	25561519	Exome	Y
C10ORF11	23405	83938	Albinism, oculocutaneous, type V	23395477	Homozygosity + Candidate Gene
C15ORF41	26929	84529	Congenital dyserythropoietic anemia type Ib	23716552	Genome
C21ORF59	1301	56683	Ciliary dyskinesia, primary 26	24094744	Candidate Gene	Y
C2CD3	24564	26005	Orofaciodigital syndrome IV	24997988	Exome	Y
CA5A	1377	763	Carbonic anhydrase VA deficiency	24530203	Exome
CACNA1B	1389	774	Dystonia 23	25296916	Linkage + Exome	Y
CAD	1424	790	Congenital disorder of glycosylation, type Iz	25678555	Exome	Y
CARD11	16393	84433	Immunodeficiency 11	23561803	Exome	Y
CASQ1	1512	844	Myopathy, vacuolar, with CASQ1 aggregates	25116801	Candidate Gene	Y
CAST	1515	831	Peeling skin with leukonychia, acral punctate keratoses, cheilitis, and knuckle pads (PLACK)	25683118	Exome
CCDC151	28303	115948	Ciliary dyskinesia, primary,30	25192045	Homozygosity + Exome	Y
CCDC65	29937	85478	Ciliary dyskinesia, primary, 27	23991085	Linkage + Candidate Gene	Y
CCDC65	29937	85478	Ciliary dyskinesia, primary, 27	24094744	Candidate Gene	Y
CCDC88C	19967	440193	Spinocerebellar ataxia 40	25062847	Homozygosity + Candidate Gene	Y
CCND2	1583	894	Megalencephaly-polymicrogyria-polydactyly-hydrocephalus syndrome	24705253	Exome	Y
CCNO	18576	10309	Ciliary dyskinesia, primary 29	24747639	Exome	Y
CCNO	18576	10309	Ciliary dyskinesia, primary 29	24824133	Homozygosity + Exome
CDK5	1774	1020	Lissencephaly 7 with cerebellar hypoplasia	25560765	Homozygosity + Exome	Y
CDK6	1777	1021	Microcephaly 12, primary, autosomal recessive	23918663	Homozygosity + Candidate Gene	Y
CECR1	1839	51816	Early-onset stroke and vasculopathy	24552284	Exome	Y
CECR1	1839	51816	Early-onset stroke and vasculopathy	24552285	Exome	Y
CENPE	1856	1062	Microcephaly 13, primary, autosomal recessive	24748105	Exome	Y
CENPF	1857	1063	Ciliary dyskinesia, primary 31	25564561	Exome	Y
CEP120	26690	153241	Short-rib thoracic dysplasia 13 with or without polydactyly	25361962	Homozygosity + Exome
CEP83	17966	51134	Nephronophthisis 18	24882706	Candidate Gene	Y
CERS1	14253	10715	Epilepsy, progressive myoclonic 8	24782409	Homozygosity + Candidate Gene	Y
CERS3	204219	23752	Ichthyosis, congenital, autosomal recessive 9	23549421	Homozygosity + Exome
CERS3	204219	23752	Ichthyosis, congenital, autosomal recessive 9	23754960	Cytogenomic Anomaly	Y
CHAMP1	20311	283489	Mental retardation, autosomal dominant 40	25533962	Cytogenomic Anomaly + Exome
CHCHD10	15559	103172	Frontotemporal dementia and/or amyotrophic lateral sclerosis 2	24934289	Exome	Y
CKAP2L	26877	150468	Filippi syndrome	25439729	Homozygosity + Exome
CLAM	20394	373073	Pontocerebellar hypoplasia, type 3	25832664	Linkage + Exome
CLIC5	13517	53405	Deafness, autosomal recessive 103	24781754	Homozygosity + Candidate Gene
CLP1	16999	10978	Pontocerebellar hypoplasia type 10	24766809	Exome	Y
CLP1	16999	10978	Pontocerebellar hypoplasia type 10	24766810	Exome	Y
CLPB	30664	81570	3-methylglutaconic aciduria with cataracts, neurologic involvement, and neutropenia (MEGCANN)	25597510	Exome	Y
CLPB	30664	81570	3-methylglutaconic aciduria with cataracts, neurologic involvement, and neutropenia (MEGCANN)	25597511	Homozygosity + Exome	Y
CLPP	2084	8192	Deafness, autosomal recessive 81	23541340	Linkage + Exome
CNTN2	2172	6900	Epilepsy, familial adult myoclonic 5	23518707	Linkage + Exome
CNTNAP1	8011	8506	Lethal congenital contracture syndrome 7	24319099	Homozygosity + Linkage + Exome
COA3	24990	28958	Mitochondrial complex IV deficiency	25604084	Exome	Y
COASY	29932	80347	Neurodegeneration with brain iron accumulation 6	24360804	Exome	Y
COL12A1	2188	1303	Bethlem myopathy 2; Ullrich congenital muscular dystrophy 2	24334604	Candidate Gene	Y
COL12A1	2188	1303	Bethlem myopathy 2; Ullrich congenital muscular dystrophy 2	24334769	Candidate Gene
COL25A1	18603	84570	Fibrosis of extraocular muscles, congenital 5	25500261	Linkage + Candidate Gene
COL27A1	22986	85301	Steel syndrome	24986830	Exome
COL4A3BP	2205	10087	Mental retardation, autosomal dominant 34	25533962	Cytogenomic Anomaly + Exome
COL4A6	2208	1288	Deafness, X-linked, with cochlear malformation	23714752	Exome
COPA	2230	1314	Autoimmune interstitial lung, joint, and kidney disease	25894502	Exome	Y
COQ4	19693	51117	Coenzyme Q10 deficiency 7	25658047	Exome	Y
COX20	26970	116228	Mitochondrial complex IV deficiency	23125284	Candidate Gene	Y
COX6A1	2277	1337	Charcot-Marie-Tooth disease, recessive intermediate D	25152455	Linkage + Genome	Y
CPT1C	18540	126129	Spastic paraplegia 73, autosomal dominant	25751282	Exome	Y
CRB2	18688	286204	Focal segmental glomerulosclerosis 9; Ventriculomegaly with cystic kidney disease	25557779	Homozygosity + Exome	Y
CRB2	18688	286204	Focal segmental glomerulosclerosis 9; Ventriculomegaly with cystic kidney disease	25557780	Exome	Y
CREB3L1	18856	90993	Osteogenesis imperfecta, type XVI	24079343	Candidate Gene	Y
CRIPT	14312	9419	Short stature with microcephaly and distinctive facies	24389050	Exome
CRYBA2	2395	1412	Cataract 42	23508780	Candidate Gene
CRYGB	2409	1419	Cataract, autosomal dominant, multiple types 2	23288985	Linkage + Candidate Gene
CSPP1	26193	79848	Jeune Asphyxiating Thoracic Dystrophy; Joubert syndrome 21	24360803	Homozygosity + Exome	Y
CSPP1	26193	79848	Jeune Asphyxiating Thoracic Dystrophy; Joubert syndrome 21	24360807	Exome	Y
CSPP1	26193	79848	Jeune Asphyxiating Thoracic Dystrophy; Joubert syndrome 21	24360808	Homozygosity + Candidate Gene	Y
CTCF	13723	10664	Mental retardation, autosomal dominant, 21	23746550	Exome
CTLA4	2505	1493	Autoimmune lymphoproliferative syndrome, type V	25213377	Exome	Y
CTLA4	2505	1493	Autoimmune lymphoproliferative syndrome, type V	25329329	Exome	Y
CTNNA3	2511	29119	Arrhythmogenic right ventricular dysplasia, familial, 13	23136403	Candidate Gene
CTPS1	2519	1503	Immunodeficiency 24	24870241	Exome	Y
CWF19L1	25613	55280	Spinocerebellar ataxia, autosomal recessive 17	25361784	Homozygosity + Exome	Y
CYC1	2579	1537	Mitochondrial complex III deficiency, nuclear type	23910460	Candidate Gene	Y
DCAF8	24891	50717	Giant axonal neuropathy 2, autosomal dominant	24500646	Exome	Y
DCDC2	18141	51473	Nephronophthisis 19	25557784	Homozygosity + Exome	Y
DCHS1	13681	8642	Mitral valve prolapse 2	26258302	Linkage + Candidate Gene	Y
DCPS	29812	28960	Al-Raqad syndrome	25701870	Homozygosity + Exome	Y
DCPS	29812	28960	Al-Raqad syndrome	25712129	Homozygosity + Exome	Y
DDX3X	2745	1654	Mental retardation, X-linked 102	26235985	Cytogenomic Anomaly + Exome
DDX58	19102	23586	Singleton-Merten syndrome 2	25620203	Exome
DDX59	25360	83479	Orofaciodigital syndrome V	23972372	Homozygosity + Exome
DEPDC5	18423	9681	Epilepsy, familial focal, with variable foci	23542697	Exome
DEPDC5	18423	9681	Epilepsy, familial focal, with variable foci	23542701	Linkage + Exome
DLL4	2910	54567	Adams-Oliver syndrome 6	26299364	Candidate Gene
DMXL2	2938	23312	Polyendocrine-polyneuropathy syndrome	25248098	Linkage + Candidate Gene	Y
DNAH1	2940	25981	Spermatogenic failure	24360805	Homozygosity + Candidate Gene	Y
DNAJC13	30343	23317	Parkinson disease 21	24218364	Exome	Y
DNAJC3	9439	5611	Ataxia, combined cerebellar and peripheral, with hearing loss and diabetes mellitus	25466870	Exome	Y
DNAL4	2955	10126	Mirror movements 3	25098561	Homozygosity + Exome
DNM1	2972	1759	Epileptic encephalopathy, early infantile 31	25262651	Exome
DNMT3A	2978	1788	Tatton-Brown-Rahman syndrome	24614070	Exome
DOCK2	2988	1794	Immunodeficiency 40	26083206	Linkage + Exome	Y
DOCK7	19190	85440	Epilepitic encephalopathy, early infantile, 23	24814191	Exome
DRAM2	28769	128338	Cone-rod dystrophy 21	25983245	Homozygosity + Exome
DSE	21144	29940	Ehlers-Danlos syndrome, musculocontractural type 2	23704329	Homozygosity + Candidate Gene
DSTYK	29043	25778	Congenital anomalies of the kidney and urinary tract	23862974	Linkage + Exome	Y
DUSP6	3072	1848	Hypogonadotropic hypogonadism 19, with or without anosmia	23643382	Candidate Gene
DVL1	3084	1855	Robinow syndrome, autosomal dominant 2	25817014	Exome	Y
DVL1	3084	1855	Robinow syndrome, autosomal dominant 2	25817016	Exome	Y
DYRK1B	3092	9149	Abdominal obesity-metabolic syndrome 3	24827035	Linkage + Exome	Y
DYX1C1	21493	161582	Ciliary dyskinesia, primary 25	23872636	Candidate Gene	Y
ECHS1	3151	1892	Mitochondrial short-chain enoyl-CoA hydratase 1 deficiency	25125611	Candidate Gene	Y
EDC3	26114	856700	Mental retardation, autosomal recessive 50	25701870	Homozygosity + Exome	Y
EDN1	3176	1906	Dominant Isolated Question-Mark Ears; Auriculocondylar Syndrome 3	24268655	Exome
EDNRA	3179	1909	Mandibulofacial dysostosis with alopecia	25772936	Exome
EHHADH	3247	1962	Fanconi renotubular syndrome 3	24401050	Linkage + Candidate Gene	Y
EIF2AK4	19687	440275	Pulmonary venoocclusive disease 2	24292273	Linkage + Exome	Y
EIF4A3	18683	9775	Richieri-Costa-Pereira Syndrome	24360810	Linkage + Candidate Gene
ELAC2	14198	60528	Combined oxidative phosphorylation deficiency 17	23849775	Exome	Y
ELMOD3	26158	84173	Deafness, autosomal recessive 88	24039609	Homozygosity + Exome	Y
ELOVL5	21308	60481	Spinocerebellar ataxia 39	25065913	Linkage + Candidate Gene	Y
EMP2	3334	2013	Nephrotic syndrome, type 10	24814193	Homozygosity + Exome	Y
ENTPD1	3363	953	Spastic paraplegia 64	24482476	Exome	Y
EOGT	28526	285203	Adams-Oliver syndrome 4	23522784	Homozygosity + Exome
EPS8	3420	2059	Deafness, autosomal recessive 102	24741995	Exome
ERBB4	3432	2066	Amyotrophic lateral sclerosis 19	24119685	Linkage + Genome	Y
ERCC6L2	26922	375748	Bone marrow failure syndrome 2	24507776	Exome	Y
ERLIN2	1356	11160	Spastic paraplegia 18, autosomal recessive	23109145	Homozygosity + Candidate Gene	Y
ERMARD	21056	55780	Periventricular nodular heterotopia 6	24056535	Cytogenomic Anomaly + Exome	Y
ETV6	3495	2120	Thrombocytopenia 5	25581430	Exome	Y
EXOSC8	17035	11340	Pontocerebellar hypoplasia, type 1C	24989451	Homozygosity + Exome	Y
FAM111A	24725	63901	Kenny-Caffey syndrome, type 2	23684011	Exome
FAM111B	24200	374393	Hereditary Fibrosing Poikiloderma with Tendon Contracture, Myopathy, and Pulmonary Fibrosis	24268661	Exome
FAM65B	13872	9750	Deafness, autosomal recessive 104	24958875	Exome	Y
FAT4	23109	79633	Van Maldergem syndrome 2	24056717	Exome	Y
FBXL4	13601	26235	Mitochondrial DNA depletion syndrome 13	23993193	Exome	Y
FBXL4	13601	26235	Mitochondrial DNA depletion syndrome 13	23993194	Homozygosity + Exome	Y
FBXO31	16510	79791	Mental retardation 45, autosomal recessive	24623383	Homozygosity + Exome	Y
FBXO38	28844	81545	Neuronopathy, distal hereditary motor, type IID	24207122	Linkage + Exome	Y
FCMTE2	37159	554188	Epilepsy, myoclonic, adult familial, 2	24114805	Linkage + Candidate Gene	Y
FDPS	3631	2224	Porokeratosis 9	26202976	Candidate Gene
FEZF1	22788	389549	Hypogonadotropic hypogonadism 22 with or without anosmia	25192046	Exome
FGF16	3672	8823	Metacarpal 4-5 fusion	23709756	Exome
FGF17	3673	8822	Hypogonadotropic hypogonadism 20, with or without anosmia	23643382	Candidate Gene
FGF5	3683	2250	Trichomegaly	24989505	Homozygosity + Exome
FLRT3	3762	23767	Hypogonadotropic hypogonadism 21, with or without anosmia	23643382	Candidate Gene
FMN2	14074	56776	Mental retardation, autosomal recessive, 47	25480035	Linkage + Exome	Y
GAL	4114	51083	Epilepsy, familial temporal lobe, 8	25691535	Exome	Y
GDF2	4217	2658	Hereditary hemorrhagic telangiectasia, type 5	23972370	Exome
GFI1B	4238	8328	Bleeding disorder, platelet-type, 17	23927492	Linkage + Exome	Y
GMPPA	22923	29926	Alacrima, achalasia, and mental retardation syndrome	24035193	Linkage + Exome	Y
GMPPB	22932	29925	Muscular dystrophy-dystroglycanopathy (congenital with brain and eye anomalies), type A, 14; Limb-girdle muscular dystrophy-dystroglycanopathy, type B, 14; Limb-girdle muscular dystrophy-dystroglycanopathy, type C, 14	23768512	Exome
GNA11	4379	2767	Hypocalcemia 2, autosomal dominant; Hypocalciuric hypercalcemia, autosomal dominant	23802516	Candidate Gene	Y
GNA11	4379	2767	Hypocalcemia 2, autosomal dominant; Hypocalciuric hypercalcemia, autosomal dominant	23802536	Linkage + Candidate Gene
GNAO1	4389	2775	Epileptic encephalopathy, early infantile, 17	23993195	Exome	Y
GNB4	20731	59345	Charcot-Marie-Tooth disease, dominant intermediate F	23434117	Linkage + Exome	Y
GPR101	14963	83550	Pituitary adenoma, growth hormone secreting, 2	25470569	Candidate Gene
GPT2	18062	84706	Mental retardation, autosomal recessive 49	25758935	Exome	Y
GPX4	4556	2879	Sedaghatian-type spondylometaphyseal dysplasia	24706940	Exome
GRHL3	25839	57822	van der Woude syndrome 2	24360809	Linkage + Exome	Y
GRID2	4576	2895	Spinocerebellar ataxia, autosomal recessive 18	23611888	Cytogenomic Anomaly
GRID2	4576	2895	Spinocerebellar ataxia, autosomal recessive 18	24078737	Linkage + Candidate Gene + Cytogenomic Anomaly	Y
GRXCR2	33862	643226	Deafness, autosomal recessive 101	24619944	Linkage + Exome
GSC	4612	145258	Short Stature, Auditory-Canal Atresia, Mandibular Hypoplasia, and Skeletal Abnormalities (SAMS)	24290375	Cytogenomic Anomaly + Exome
GTPBP3	14880	84705	Combined oxidative phosphorylation deficiency 23	25434004	Exome	Y
GUCY1A3	4685	2982	Moyamoya disease 6 with achalasia	24581742	Homozygosity + Exome	Y
HABP2	4798	3026	Thyroid cancer, nonmedullary 5	26222560	Exome	Y
HCFC1	4839	3054	Combined methylmalonic acidemia and hyperhomocysteinemia	24011988	Exome	Y
HCN1	4845	348980	Epileptic encephalopathy, early infantile, 24	24747641	Exome	Y
HFM1	20193	164045	Premature ovarian failure 9	24597873	Exome
HMGB3	5004	3149	Microphthalmia, syndromic 13	24993872	Exome
HNRNPA1	5031	3178	Amyotrophic lateral sclerosis 19; Inclusion body myopathy with early-onset Paget disease with or without frontotemporal dementia 3	23455423	Linkage + Exome	Y
HNRNPA2B1	5033	3181	Inclusion body myopathy with early-onset Paget disease with or without frontotemporal dementia 2	23455423	Linkage + Exome	Y
HNRNPDL	5037	9987	Limb-girdle muscular dystrophy, type 1G	24647604	Linkage + Genome	Y
HNRNPK	5044	3190	Au-Kline syndrome	26173930	Exome
HPCA	5144	3208	Dystonia 2, torsion, autosomal recessive	25799108	Homozygosity + Exome	Y
IARS2	29685	55699	Cataracts, growth hormone deficiency, sensory neuropathy, sensorineural hearing loss, and skeletal dysplasia (CAGSSS)	25130867	Homozygosity + Exome	Y
IBA57	27302	200205	Multiple mitochondrial dysfunctions syndrome 3	23462291	Homozygosity + Candidate Gene	Y
IFIH1	18873	64135	Aicardi-Goutieres syndrome 7	24686847	Exome	Y
IFIH1	18873	64135	Aicardi-Goutieres syndrome 7	24995871	Exome	Y
IFT172	30391	26160	Short -rib thoracic dysplasia 10 with or without polydactyly	24140113	Candidate Gene	Y
IFT27	18626	11020	Bardet Biedl syndrome 19	24488770	Exome	Y
IGF2	5466	3481	Growth restriction, severe, with distinctive facies	26154720	Exome	Y
IGSF3	5950	3321	Lacrimal duct defect	24372406	Exome
IKBKB	5960	3551	Immunodeficiency 15	24369075	Homozygosity + Candidate Gene	Y
IL17RC	18358	84818	Candiasis, familial, 9	25918342	Exome	Y
IL17RD	17616	54756	Hypogonadotropic hypogonadism 18, with or without anosmia	23643382	Candidate Gene
IL21	6005	59067	Immunodeficiency, common variable, 11	24746753	Homozygosity + Exome	Y
IL21R	6006	50615	Immunodeficiency, primary, autosomal recessive, IL21R-related	23440042	Exome	Y
IMPG1	6055	3617	Macular dystrophy, vitelliform, 4	23993198	Linkage + Exome
IPMK	20739	253430	Small intestinal carcinoid, hereditary	25865046	Linkage + Exome	Y
IRF3	6118	3661	Herpes simplex encephalitis, susceptibility to, 7	26216125	Exome	Y
IRF7	6122	3665	Immunodeficiency 39	25814066	Exome	Y
ISCA2	19857	122961	Multiple mitochondrial dysfunctions syndrome 4	25539947	Homozygosity + Exome
ITGA8	6144	8516	Renal agenesis, bilateral	24439109	Exome
ITGB6	6161	3694	Amelogenesis imperfecta, type IH	24305999	Exome	Y
ITGB6	6161	3694	Amelogenesis imperfecta, type IH	24319098	Exome
ITPR2	6181	3709	Anhidrosis, isolated, with normal sweat glands	25329695	Homozygosity + Genome	Y
JAGN1	26926	84522	Neutropenia, severe congenital, 6	25129144	Linkage + Candidate Gene	Y
KANK2	29300	25959	Palmoplantar keratoderma and woolly hair	24671081	Exome	Y
KAT6A	13013	7994	Mental retardation, autosomal dominant 32	25728775	Exome	Y
KAT6A	13013	7994	Mental retardation, autosomal dominant 32	25728777	Exome
KATNB1	6217	10300	Lissencephaly 6, with microcephaly	25521378	Exome	Y
KATNB1	6217	10300	Lissencephaly 6, with microcephaly	25521379	Homozygosity + Exome + Candidate Gene	Y
KCNA2	6220	3737	Epileptic encephalopathy, early infantile 32	25477152	Exome
KCNA2	6220	3737	Epileptic encephalopathy, early infantile 32	25477152	Exome + Candidate Gene	Y
KCNC1	6233	3746	Epilepsy, progressive myoclonic 7	25401298	Exome	Y
KCNH1	6250	3756	Temple-Baraitser syndrome	25420144	Exome	Y
KCNJ6	6267	3763	Keppen-Lubinsky syndrome	25620207	Exome
KCNK3	6278	3777	Pulmonary artery hypertension, familial	23883380	Exome	Y
KCTD17	25705	79734	Dystonia 26, Myoclonic	25983243	Linkage + Exome	Y
KIAA0586	19960	9786	Joubert syndrome 23	26096313	Exome
KIAA2022	29433	340533	Mental retardation, X-linked 98	23615299	Cytogenomic Anomaly + Exome + Candidate Gene	Y
KIF14	19181	9928	Meckel syndrome 12	24128419	Exome
KIF1C	6317	10749	Spastic ataxia 2, autosomal recessive	24319291	Homozygosity + Linkage + Exome	Y
KIF1C	6317	10749	Spastic ataxia 2, autosomal recessive	24482476	Exome	Y
KIF2A	6318	3796	Cortical dysplasia, complex, with other brain malformations 3	23603762	Exome	Y
KIF4A	13339	24137	Mental retardation, X-linked 100	24812067	X-chromosome Exome	Y
KIZ	15865	55857	Retinitis pigmentosa 69	24680887	Exome	Y
KLHL40	30372	131377	Nemaline myopathy 8	23746549	Exome	Y
KLHL41	16905	10324	Nemaline myopathy 9	24268659	Exome	Y
KPTN	6404	11133	Mental retardation, autosomal recessive 41	24239382	Linkage + Exome	Y
LAMA1	6481	284217	Poretti-Boltshauser syndrome	25105227	Exome
LAMB1	6486	3912	Lissencephaly 5	23472759	Exome	Y
LARS2	17095	23395	Perrault syndrome 4	23541342	Exome	Y
LINS	30922	55180	Mental retardation, autosomal recessive 27	23773660	Homozygosity + Exome	Y
LIPE	6621	3991	Abdominal obesity-metabolic syndrome 4	24848981	Candidate Gene	Y
LIPT1	29569	51601	Lipoyltransferase 1 deficiency	24256811	Candidate Gene	Y
LIPT1	29569	51601	Lipoyltransferase 1 deficiency	24341803	Exome	Y
LONP1	9479	9361	Cerebral, Ocular, Dental, Auricular, and Skeletal anomalies (CODAS) syndrome	25574826	Exome	Y
LRPAP1	6701	4043	Myopia 23, autosomal recessive	23830514	Homozygosity + Exome	Y
LSS	6708	4047	Cataract 44	26200341	Exome	Y
LYRM4	21365	57128	Combined oxidative phosphorylation deficiency 19	23814038	Mitochondrial Exome	Y
LYRM7	28072	90624	Mitochondrial complex III deficiency, nuclear type 8	24014394	Candidate Gene	Y
LZTR1	6742	8216	Schwannomatosis 2	24362817	Cytogenomic Anomaly + Candidate Gene	Y
MAB21L2	6758	10586	Microphthalmia, syndromic 14	24906020	Exome	Y
MAGEL2	6814	54551	Schaaf-Yang syndrome (Prader-Willi-like syndrome)	24076603	Exome
MALT1	6819	10892	Immunodeficiency 12	23727036	Genome	Y
MAP3K14	6853	53859	Primary immunodeficiency with multifaceted aberrant lymphoid immunity	25406581	Homozygosity + Exome	Y
MAP3K6	9064	6858	Familial gastric cancer	25340522	Linkage + Exome	Y
MARS	6898	4141	Infantile liver failure syndrome 2	24103465	Exome	Y
MARS2	25133	92935	Combined oxidative phosphorylation deficiency 25	25754315	Exome	Y
MCM8	16147	84515	Premature ovarian failure 10	25437880	Homozygosity + Exome	Y
MCM9	21484	254394	Ovarian dysgenesis 4	25480036	Exome	Y
METTL23	26988	124512	Mental retardation, autosomal recessive 44	24501276	Homozygosity + Exome	Y
METTL23	26988	124512	Mental retardation, autosomal recessive 44	24626631	Homozygosity + Exome	Y
MFAP5	29673	8076	Aortic aneurysm, familial thoracic 9	25434006	Exome	Y
MFSD2A	25897	84879	Microcephaly 15, primary, autosomal recessive	26005865	Linkage + Exome	Y
MFSD2A	25897	84879	Microcephaly 15, primary, autosomal recessive	26005868	Exome	Y
MICU1	1530	10367	Myopathy with extrapyramidal signs	24336167	Exome	Y
MID2	7096	11043	Mental retardation, X-linked 101	24115387	Linkage + Candidate Gene	Y
MKRN3	7114	7681	Central precocious puberty	23738509	Exome	Y
MMP19	7165	4327	Cavitary optic disc anomalies	25581579	Linkage + Exome	Y
MPDZ	7208	8777	Hydrocephalus, nonsyndromic, autosomal recessive 2	23240096	Homozygosity + Candidate Gene
MTOR	3942	2475	Smith-Kingsmore syndrome	N/A (non-PubMed journal)	Exome
MYO18B	18150	84700	Klippel-Feil syndrome 4, autosomal recessive, with myopathy and facial dysmorphism	25748484	Homozygosity + Exome	Y
NADK2	26404	133686	2,4-dienoyl-CoA reductase deficiency	24847004	Exome	Y
NALCN	19082	259232	Neuroaxonal neurodegeneration, infantile, with facial dysmophism	23749988	Linkage + Exome
NANOS1	23044	340719	Spermatogenic failure 12	23315541	Candidate Gene
NARS2	26274	79731	Combined oxidative phosphorylation deficiency 24	25385316	Homozygosity + Exome	Y
NARS2	26274	79731	Combined oxidative phosphorylation deficiency 24	25629079	Exome	Y
NDUFB11	20372	54539	Linear skin defects with multiple congenital anomalies 3	25772934	Exome	Y
NECAP1	24539	25977	Epileptic encephalopathy, early infantile 21	24399846	Homozygosity + Exome	Y
NEK2	7745	4751	Retinitis pigmentosa 67	24043777	Genome	Y
NFKB1	7794	4790	Immunodeficiency, common variable, 12	26279205	Linkage + Exome	Y
NFKB2	7795	4791	Immunodeficiency, common variable, 10	24140114	Exome	Y
NGLY1	17646	55768	Congenital disorder of glycosylation, type Iv	24651605	Exome
NLRC4	16412	58454	Autoinflammation with infantile enterocolitis (AIFEC)	25217959	Exome	Y
NLRC4	16412	58454	Autoinflammation with infantile enterocolitis (AIFEC)	25217960	Exome	Y
NR2F1	7975	7025	Bosch-Boonstra optic atrophy syndrome	24462372	Cytogenomic Anomaly + Exome	Y
NR2F2	7976	7026	Congenital heart defects 4	24702954	Exome	Y
NT5C2	8022	22978	Spastic paraplegia 45	24482476	Linkage + Exome	Y
NTHL1	8028	4913	Familial adenomatous polyposis, 3	25938944	Exome	Y
NXF5	8075	55998	Familial heart block and focal segmental glomerulosclerosis	23686279	Linkage + Exome
OSBPL2	15761	9885	Deafness, autosomal dominant 67	25077649	Exome
OSBPL2	15761	9885	Deafness, autosomal dominant 67	25759012	Linkage + Exome
P4HB	8548	5034	Cole Carpenter syndrome 1	25683117	Exome
PAM16	29679	51025	Spondylometaphyseal dysplasia, Megarbane-Dagher-Melki type	24786642	Exome	Y
PARN	8609	5073	Pulmonary fibrosis and/or bone marrow failure, telomere-related 4	25848748	Exome	Y
PARN	8609	5073	Dyskeratosis congenita, autosomal recessive, 6	25893599	Exome	Y
PAX1	8615	5075	Otofaciocervical syndrome 2	23851939	Exome	Y
PAX5	8619	5079	Pre-B cell acute lymphoblastic leukemia	24013638	Exome	Y
PCNA	8729	5111	Ataxia-telangiectasia-like disorder 2	24911150	Homozygosity + Candidate Gene	Y
PCYT1A	8754	5130	Spondylometaphyseal dysplasia with cone-rod dystrophy	24387990	Exome
PCYT1A	8754	5130	Spondylometaphyseal dysplasia with cone-rod dystrophy	24387991	Exome
PDE3A	8778	5139	Hypertension with brachydactyly	25961942	Linkage + Exome	Y
PDE6D	8788	5147	Joubert syndrome 22	24166846	Homozygosity + Exome	Y
PET100	40038	100131801	Mitochondrial complex IV deficiency	24462369	Linkage + Candidate Gene	Y
PGAP1	25712	80055	Mental retardation, autosomal recessive 42	24784135	Homozygosity + Exome	Y
PGAP2	17893	27315	Hyperphosphatasia with mental retardation syndrome 3	23561846	Homozygosity + Exome	Y
PGAP2	17893	27315	Hyperphosphatasia with mental retardation syndrome 3	23561847	Candidate Gene	Y
PGAP3	23719	93210	Hyperphosphatasia with mental retardation syndrome 4	24439110	Homozygosity + Exome	Y
PGM3	8907	5238	Immunodeficiency 2	24589341	Exome	Y
PGM3	8907	5238	Immunodeficiency 2	24698316	Exome	Y
PGM3	8907	5238	Immunodeficiency 2	24931394	Homozygosity + Exome	Y
PHC1	3182	1911	Primary microcephaly 11	23418308	Homozygosity + Exome	Y
PHYKPL	28249	85007	Phosphohydroxylysinuria	23242558	Candidate Gene	Y
PI4KA	8983	5297	Perisylvian polymicrogyria, cerebellar hypoplasia, and arthrogryposis	25855803	Linkage + Exome	Y
PIEZO2	26270	63895	Distal arthrogryposis type 5	23487782	Exome + Genome	Y
PIGW	23213	284098	Hyperphosphatasia with mental retardation syndrome 5	24367057	Candidate Gene	Y
PIK3CD	8977	5293	Activated PI3K-Delta syndrome	24136356	Exome	Y
PLK4	11397	10733	Microcephaly and chorioretinopathy, autosomal recessive 2	25344692	Exome	Y
PLK4	11397	10733	Microcephaly and chorioretinopathy, autosomal recessive 2	25320347	Homozygosity + Candidate Gene
PLS3	9091	5358	Osteoporosis and osteoporotic fractures	24088043	Exome	Y
PMVK	9141	10654	Porokeratosis 1	26202976	Candidate Gene	Y
PNPLA8	28900	50640	Mitochondrial myopathy with lactic acidosis	25512002	Exome	Y
POC1B	30836	282809	Cone-rod dystrophy 20	24945461	Linkage + Candidate Gene
POC1B	30836	282809	Cone-rod dystrophy 20	25018096	Exome	Y
POFUT1	14988	23509	Dowling-Degos disease 2	23684010	Linkage + Exome	Y
POGLUT1	22954	56983	Dowling-Degos disease 4	24387993	Exome	Y
POGZ	18801	23126	Mental retardation, autosomal dominant 37	25533962	Cytogenomic Anomaly + Exome
POLR1A	17264	25885	Acrofacial dysostosis, Cincinnati type	25913037	Exome	Y
POMK	26267	84197	Congenital muscular dystrophy-dystroglycanopathy with brain and eye anomalies, type A12; Muscle-eye brain disease; Walker-Warburg syndrome	23519211	Candidate Gene	Y
POT1	17284	25913	Melanoma, cutaneous malignant, susceptibility to 10	24686846	Exome	Y
POT1	17284	25913	Melanoma, cutaneous malignant, susceptibility to 10	24686849	Exome	Y
PPP2R1A	9302	5518	Mental retardation, autosomal dominant 36	25533962	Cytogenomic Anomaly + Exome
PPP2R5D	9312	5528	Mental retardation, autosomal dominant 35	25533962	Cytogenomic Anomaly + Exome
PRDM12	59335	13997	Neuropathy, hereditary sensory and autonomic, type VIII	26005867	Exome	Y
PRDM16	14000	63976	Cardiomyopathy, dilated, ILL; Left ventricular noncompaction 8	23768516	Cytogenomic Anomaly + Candidate Gene	Y
PRIMPOL	26575	201973	Myopia 22, autosomal dominant	23579484	Exome	Y
PRKACA	9380	5566	Primary pigmented nodular adrenocortical disease 4	24571724	Cytogenomic Anomaly	Y
PRKACG	9402	5568	Bleeding disorder, platelet-type, 19	25061177	Exome	Y
PRKG1	9414	5592	Aortic aneurysm, familial thoracic 8	23910461	Exome	Y
PRLR	9446	5618	Hyperprolactinemia; Multiple fibroadenomas of the breast	24195502	Candidate Gene	Y
PRPF4	17349	9128	Retinitis pigmentosa 70	24419317	Candidate Gene	Y
PTDSS1	9587	9791	Lenz-Majewski hyperostotic dwarfism	24241535	Exome	Y
PTPRF	9670	5792	Breasts and/or nipples, aplasia or hypoplasia of, 2	24781087	Linkage + Candidate Gene
PTRH2	24265	51651	Infantile-onset multisystem neurologic, endocrine, and pancreatic disease (IMNEPD)	25558065	Homozygosity + Exome
PTRH2	24265	51651	Infantile-onset multisystem neurologic, endocrine, and pancreatic disease (IMNEPD)	25574476	Exome	Y
PURA	9701	5813	Mental retardation, autosomal dominant 31	25342064	Exome
PURA	9701	5813	Mental retardation, autosomal dominant 31	25439098	Exome	Y
PYCR2	30262	29920	Leukodystrophy, hypomyelinating 2	25865492	Linkage + Exome	Y
QARS	9751	5859	Microcephaly, progressive, seizures, and cerebral and cerebellar atrophy	24656866	Exome	Y
RAB28	9768	9364	Cone-rod dystrophy 18	23746546	Homozygosity + Exome	Y
RARB	9865	5915	Microphthalmia, syndromic 12	24075189	Exome	Y
RARS	9870	5917	Leukodystrophy, hypomyelinating 9	24777941	Exome
RASGRP2	9879	10235	Bleeding disorder, platelet-type, 18	24958846	Exome	Y
RDH11	17964	51109	Retinal dystrophy, juvenile cataracts, and short stature syndrome	24916380	Exome
REEP2	17975	51308	Spastic paraplegia 72	24388663	Linkage + Exome	Y
RIPPLY2	21390	134701	Spondylocostal dysostosis, autosomal recessive 6	25343988	Exome	Y
RIT1	10023	6016	Noonan syndrome 8	23791108	Exome	Y
RNASEH1	18466	246243	Progressive external ophthalmoplegia with mitochondrial DNA deletions, autosomal recessive, 2	26094573	Exome	Y
RNF125	21150	54941	Tenorio syndrome	25196541	Cytogenomic Anomaly + Candidate Gene	Y
RNF216	21698	54476	Cerebellar ataxia and hypogonadotropic hypogonadism (Gordon Holmes syndrome)	23656588	Exome
RORC	10260	6097	Immunodeficiency 42	26160376	Linkage + Exome	Y
RPS28	14018	6234	Diamond-Blackfan anemia 15 with mandibulofacial dysostosis	24942156	Candidate Gene
RPS29	10419	6235	Diamond-Blackfan anemia 13	24829207	Exome	Y
RPSA	6502	3921	Asplenia, isolated congenital	23579497	Exome	Y
RSPH1	12371	89765	Ciliary dyskinesia, primary, 24	23993197	Homozygosity + Exome	Y
RSPH3	21054	83861	Ciliary dyskinesia, primary, 32	26073779	Homozygosity + Exome	Y
SALL2	10526	6297	Ocular coloboma	24412933	Homozygosity + Exome	Y
SAS6	25403	163786	Microcephaly 14, primary, autosomal recessive	24951542	Linkage + Candidate Gene	Y
SBF1	10542	6305	Charcot-Marie-Tooth disease, type 4B3	23749797	Exome
SCN11A	10583	11280	Episodic pain syndrome, familial, 3	24207120	Linkage + Exome	Y
SERPINB7	13902	8710	Palmoplantar keratoderma, Nagashima type	24207119	Exome
SETD5	25566	55209	Intellectual disability, syndromic	24680889	Candidate Gene
SFXN4	16088	119559	Combined oxidative phosphorylation deficiency 18	24119684	Exome	Y
SIK1	11142	150094	Epileptic encephalopathy, early infantile 30	25839329	Exome	Y
SLC12A5	13818	57468	Epileptic encephalopathy, early infantile, 34	26333769	Exome	Y
SLC13A5	23089	284111	Epileptic encephalopathy, early infantile 25	24995870	Homozygosity + Exome
SLC17A9	16192	63910	Porokeratosis, disseminated superficial actinic, 8	25180256	Exome
SLC25A46	25198	91137	Neuropathy, hereditary motor and sensory, type VIB	26168012	Exome	Y
SLC26A8	14468	116369	Spermatogenic failure 3	23582645	Candidate Gene	Y
SLC35A2	11022	7355	Congenital disorder of glycosylation, X-linked	23561849	Exome	Y
SLC35A3	11023	23443	Arthrogryposis, mental retardation, and seizures	24031089	Linkage + Exome	Y
SLC38A8	32434	146167	Foveal hypoplasia 2	24045842	Homozygosity + Exome
SLC38A8	32434	146167	Foveal hypoplasia 2	24290379	Linkage + Candidate Gene	Y
SLC39A5	20502	283375	Myopia 24	24891338	Linkage + Exome	Y
SLC41A1	19429	254428	Nephronophthisis-like ciliopathy	23661805	Homozygosity + Exome	Y
SLC6A17	31399	388662	Mental retardation, autosomal recessive 48	25704603	Homozygosity + Exome	Y
SLC7A14	29326	57709	Retinitis pigmentosa 68	24670872	Exome	Y
SLC9A1	11071	6548	Spinocerebellar ataxia, autosomal recessive 19 (Lichtenstein-Knorr syndrome)	25205112	Homozygosity + Exome	Y
SLITRK6	23503	84189	Deafness and myopia	23543054	Homozygosity + Candidate Gene	Y
SMARCE1	11109	6605	Meningioma, familial, susceptibility to	23377182	Exome	Y
SNAP25	11132	6616	Myasthenic syndrome, congenital 18, with intellectual disability and ataxia	25381298	Exome	Y
SNX14	14977	57231	Spinocerebellar ataxia, autosomal recessive 20	25439728	Homozygosity + Exome	Y
SNX14	14977	57231	Spinocerebellar ataxia, autosomal recessive 20	25848753	Exome	Y
SOS2	11188	6655	Noonan syndrome 9	25795793	Exome
SOX11	11191	6664	Mental retardation, autosomal dominant 27	24886874	Exome	Y
SPEG	16901	10290	Centronuclear myopathy 5	25087613	Exome	Y
SPRY4	15533	81848	Hypogonadotropic hypogonadism 17, with or without anosmia	23643382	Candidate Gene
SSR4	11326	6748	Congenital disorder of glycosylation, type Iy	24218363	Exome	Y
STAG3	11356	10734	Premature ovarian failure 8	24597867	Linkage + Exome	Y
STT3A	6172	3703	Congenital disorder of glycosylation, type Iw	23842455	Homozygosity + Candidate Gene	Y
STT3B	30611	201595	Congenital disorder of glycosylation, type Ix	23842455	Homozygosity + Candidate Gene	Y
STX1B	18539	112755	Generalized epilepsy with febrile seizures plus, type 9	25362483	Linkage + Exome	Y
SYT2	11510	127833	Myasthenic syndrome, presynaptic, congenital, with or without motor neuropathy	25192047	Exome	Y
SZT2	29040	23334	Epileptic encephalopathy, early infantile, 18	23932106	Exome
TAF4B	11538	6875	Spermatogenic failure 13	24431330	Linkage + Exome	Y
TARS2	30740	80222	Combined oxidative phosphorylation deficiency 21	24827421	Exome	Y
TBC1D20	16133	128637	Warburg micro syndrome 4	24239381	Candidate Gene	Y
TBC1D4	19165	9882	Diabetes mellitus, noninsulin-dependent 5	25043022	Linkage + Exome	Y
TBC1D7	21066	51256	Macrocephaly/megalencephaly syndrome, autosomal recessive	23687350	Homozygosity + Exome	Y
TBX18	11595	9096	Congenital anomalies of the kidney and urinary tract 2	26235987	Exome	Y
TEX11	11733	56159	Spermatogenic failure, X-linked 2	25970010	Cytogenomic Anomaly	Y
TFG	11758	10342	Spastic paraplegia 57	23479643	Linkage + Exome	Y
TGDS	20324	23483	Catel-Manzke syndrome	25480037	Exome
THOC2	19073	57187	Mental retardation, X-linked 12	26166480	X-chromosome Exome	Y
TMEM173	27962	340061	STING-associated vasculopathy, infantile-onsent (SAVI)	25029335	Exome	Y
TMEM240	25186	339453	Spinocerebellar ataxia 21	25070513	Linkage + Exome
TMEM98	24529	26022	Nanophthalmos 4	24852644	Linkage + Exome	Y
TNC	5318	3371	Deafness, autosomal dominant 56	23936043	Linkage + Exome
TNFRSF4	11918	7293	Immunodeficiency 16	23897980	Homozygosity + Exome	Y
TNNI3K	19661	51086	Cardiac conduction disease with or without dilated cardiomyopathy	24925317	Linkage + Exome	Y
TNPO3	17103	23534	Muscular dystrophy, limb-girdle, type 1F	23543484	Linkage + Genome	Y
TNPO3	17103	23534	Muscular dystrophy, limb-girdle, type 1F	23667635	Linkage + Exome	Y
TRAF3IP1	17861	26146	Senior-Loken syndrome 9	26487268	Linkage + Exome	Y
TRAF3IP2	1343	10758	Candidiasis, familial 8	24120361	Homozygosity + Exome	Y
TRAP1	16264	10131	Congenital abnormalities of the kidney and urinary tract; VACTERL association	24152966	Homozygosity + Exome	Y
TRAPPC11	25751	60684	Limb-girdle muscular dystrophy, type 2S	23830518	Homozygosity + Exome + Genome	Y
TRIM2	15974	23321	Charcot-Marie-Tooth disease, axonal, type 2R	23562820	Exome	Y
TRMT10A	28403	93587	Microcephaly, short stature, and impaired glucose metabolism	24204302	Homozygosity + Exome	Y
TRMT5	23141	57570	Combined oxidative phosphorylation deficiency 26	26189817	Exome	Y
TRNT1	17341	51095	Sideroblastic anemia with B-cell immunodeficiency, periodic fevers, and developmental delay	25193871	Linkage + Candidate Gene	Y
TRPC3	12335	7222	Spinocerebellar ataxia 41	25477146	Exome	Y
TSR2	25455	90121	Diamond-Blackfan anemia 14 with mandibulofacial dysostosis	24942156	Candidate Gene
TTC7A	19750	57217	Intestinal atresia, multiple	23423984	Exome
TTLL5	19963	23093	Cone-rod dystrophy 19	24791901	Exome	Y
TUB	12406	7275	Retinal dystrophy and obesity	24375934	Exome	Y
TUBA4A	12407	7277	Amyotrophic lateral sclerosis 22	25374358	Exome	Y
TUBB2A	12412	7280	Cortical dysplasia, complex, with other brain malformations 5	24702957	Exome	Y
TUBB4A	20774	10382	Dystonia 4, torsion, autosomal dominant	23582646	Exome	Y
TUBB4A	20774	10382	Dystonia 4, torsion, autosomal dominant	23595291	Linkage + Genome	Y
TUBG1	12417	7283	Cortical dysplasia, complex, with other brain malformations 4	23603762	Exome	Y
TUBGCP4	16691	27229	Microcephaly and chorioretinopathy, autosomal recessive 3	25817018	Exome	Y
TXNL4A	30551	10907	Burn-McKeown syndrome	25434003	Exome + Genome	Y
UBE2T	25009	29089	Fanconi anemia, complementation group T	26046368	Exome	Y
UFSP2	25640	55325	Hip dysplasia, Beukes type	26428751	Linkage + Candidate Gene	Y
UNC45B	14304	146862	Cataract 43	24549050	Linkage + Candidate Gene	Y
UQCC2	21237	84300	Mitochondrial complex III deficiency, nuclear type 7	24385928	Mitochondrial Exome	Y
UQCC3	34399	790955	Mitochondrial complex III deficiency, nuclear type 9	25008109	Candidate Gene	Y
VARS2	21642	57176	Combined oxidative phosphorylation deficiency 20	24827421	Exome	Y
VARS2	21642	57176	Combined oxidative phosphorylation deficiency 20	25058219	Exome
VPS45	14579	11311	Neutropenia, neutrophil dysfunction, bone marrow fibrosis, and nephromegaly	23738510	Homozygosity + Exome	Y
VPS53	25608	55275	Pontocerebellar hypoplasia, type 2E	24577744	Linkage + Exome	Y
WDR34	28296	89891	Short -rib thoracic dysplasia 11 with or without polydactyly	24183449	Homozygosity + Exome	Y
WDR34	28296	89891	Short -rib thoracic dysplasia 11 with or without polydactyly	24183451	Exome	Y
WDR60	21862	55112	Short -rib thoracic dysplasia 8 with or without polydactyly	23910462	Exome	Y
WDR73	25928	84942	Galloway-Mowat syndrome	25466283	Homozygosity + Exome	Y
WNT1	12774	7471	Osteoprosis, autosomal dominant; Osteogenesis imperfecta, type XV	23434763	Exome
WNT1	12774	7471	Osteoprosis, autosomal dominant; Osteogenesis imperfecta, type XV	23499309	Exome	Y
WNT1	12774	7471	Osteoprosis, autosomal dominant; Osteogenesis imperfecta, type XV	23499310	Exome
WNT1	12774	7471	Osteoprosis, autosomal dominant; Osteogenesis imperfecta, type XV	23656646	Linkage + Exome	Y
WWOX	12799	51741	Spinocerebellar ataxia, autosomal recessive 12	24369382	Exome	Y
XPR1	12827	9213	Basal ganglia calcification, idiopathic, 6	25938945	Exome	Y
XRCC4	12831	7518	Short stature, microcephaly, and endocrine dysfunction	24389050	Homozygosity + Exome	Y
XYLT1	15516	64131	Desbuquois dysplasia 2	23982343	Exome	Y
XYLT1	15516	64131	Desbuquois dysplasia 2	24581741	Linkage + Exome	Y
YAP1	16262	10413	Ocular coloboma with or without hearing impairment, cleft lip/palate, and/or mental retardation	24462371	Exome	Y
ZBTB18	13030	10472	Mental retardation, autosomal dominant 22	24193349	Exome
ZBTB20	13503	26137	Primrose syndrome	25062845	Exome	Y
ZBTB20	13503	26137	Primrose syndrome	25017102	Cytogenomic Anomaly + Candidate Gene	Y
ZBTB42	32550	100128927	Lethal congenital contracture syndrome 6	25055871	Homozygosity + Exome	Y
ZIC1	12872	7545	Craniosynostosis 6	26340333	Genome	Y
ZMYND10	19412	51364	Ciliary dyskinesia, primary, 22	23891469	Homozygosity + Exome	Y
ZMYND10	19412	51364	Ciliary dyskinesia, primary, 22	23891471	Exome	Y
ZMYND11	16966	10771	Mental retardation, autosomal domianant, 30	25217958	Cytogenomic Anomaly + Candidate Gene
ZMYND15	20997	84225	Spermatogenic failure 14	24431330	Linkage + Exome
ZNF408	20041	79797	Exudative vitreoretinopathy 6	23716654	Linkage + Exome	Y
ZP1	13187	22917	Oocyte maturation defect	24670168	Candidate Gene	Y
ZSWIM6	29316	57688	Acromelic frontonasal dysostosis	25105228	Exome	Y
